# Supplementary material for: Functional Characterization and Screening of Promiscuous Kinases and Isopentenyl Phosphate Kinases for the Synthesis of DMAPP via a One-Pot Enzymatic Cascade
Source: Int J Mol Sci. 2022 Oct 26;23(21):12904. doi: 10.3390/ijms232112904 (PMC9654404; doi:10.3390/ijms232112904)
Supplement: Supplementary file 1 [file ijms-23-12904-s001.zip]

Archive with 1 entries (1 files):
- ijms-1909472-supplementary.pdf
